# Supplementary material for: Development of a CRISPR/Cas9-induced gene editing system for Pseudoalteromonas fuliginea and its applications in functional genomics
Source: Appl Environ Microbiol. 2025 Oct 29;91(11):e01771-25. doi: 10.1128/aem.01771-25 (PMC12628799; doi:10.1128/aem.01771-25)
Supplement: Data Set S1 — Summary of CRISPR/Cas9-mediated gene editing efficiencies and primer sequences used in this study, and raw fluorescence intensity measurements for GFP-tagged Tse2 expression in P. fuliginea. [file aem.01771-25-s0001.xlsx]

## Sheet: sheet1
Supplementary Data 1. Summary of CRISPR/Cas9-mediated gene editing efficiencies and primer sequences used in this study.
Host cell	Plasmid	Description	sgRNA sequence	Targeting genome locus of sgRNA	Length (bp) of target	Confirmed edits	Clones screened	Verification method	Wilson 95% CI	Percentage	Editing success rate
BSW20308	pK18Ery-fliJ-CRISPR/Cas9	pK18mobsacB-Ery containing the homologous arms of the fliJ DNA region of BSW20308, Kanr , Eryr	ATGCAACAGTTACATGTAAA	fliJ	447	15	17	PCR/sequencing	65.7% – 96.7%	0.88	0.8
BSW20308	pK18Ery- csrA::3×flag -CRISPR/Cas9	pK18mobsacB-Ery containing the homologous arms of the csrA DNA region of BSW20308 and 3×flag sequence , Kanr , Eryr	TGAAAAGTCTAACCCTGAGC	csrA	255	46	48	PCR/sequencing	86.0% – 98.8%	0.958
BSW20308	pK18Ery-indA-CRISPR/Cas9	pK18mobsacB-Ery containing the homologous arms of the indA DNA region of BSW20308	GCTGACTTTAGGTATATTTG	indA	945	19	24	PCR/sequencing	59.5% – 90.8%	0.79
BSW20308	pK18Ery-Pf1-CRISPR/Cas9	pK18mobsacB-Ery containing the homologous arms of the Pf1 sRNA region of BSW20308	GCATAGGCCAAGGTGGCGAG	Pf1	355	22	24	PCR/sequencing	74.1% – 97.6%	0.917
ΔPf1	pK18Ery-Pf2-CRISPR/Cas9	pK18mobsacB-Ery containing the homologous arms of the Pf2 sRNA region of BSW20308	TAGCATCAGGAAGGTGCGAA	Pf2	334	15	17	PCR/sequencing	65.7% – 96.7%	0.88
ΔPf12	pK18Ery-Pf3-CRISPR/Cas9	pK18mobsacB-Ery containing the homologous arms of the Pf3 sRNA region of BSW20308	GGAAATAATAAAAAAGAGTC	Pf3	231	15	17	PCR/sequencing	65.7% – 96.7%	0.88
BSW20308	pK18Ery-csrA1-50-CRIPSPR/Cas9	pK18mobsacB-Ery containing the homologous arms of the csrA DNA region of BSW20308 and a donor fragment encoding the first 50 amino acids of CsrA	TGAAAAGTCTAACCCTGAGC	csrA	181	6	24	PCR/sequencing	12.0% – 44.9%	0.25
BSW20308	pK18Ery-tse2::gfp-CRISPR/Cas9	pK18mobsacB-Ery containing the homologous arms of the tse2 DNA region of BSW20308 and a gfp sequence fused to the 3' end	GAGGACTTGAAGCATTTCCG	tse2	714	20	24	PCR/sequencing	64.2% – 93.4%	0.833
primer	sequence
SacB-F	TGGACGTTTGGGACAGCT
SacB-R	CTGCGTAGAATCCTCTGT
Ery-F	GGAACAGGTAAAGGGCATTT
Ery-R	TCATAGAATTATTTCCTCCCG
fliJ-wS	CGGCACGAATCGAATCTTTC
fliJ-dA	AAGCAAAAGGTTTACGTGCG
FLAG-KI-dS	GACTACAAAGACCATGACGG
FLAG-KI-wA	TACCCCTGCTAACGAAACTA
indA-dS	TTGCCTATATTGCTGCGCGC
indA-dA	GGCGACAACGTGTTTATAAC
gfp-ds	CGTAATTTATGAAACTTTAC
gfp-dA	GCCATTTCTTGTTCAAGTGC
pf1-dS	GTTTAAGGCTACTATTAAGT
pf1-dA	CAAGCGATGGTGAAAATGCT
pf2-dS	ACCTATGCAAAGAAAAGCGC
pf2-wA	AATATTTACCGCTTCCGCCC
pf3-dS	AGTTTGCGCTTCAGAGGTTG
pf3-wA	CCAAATTCACTCAGGGCACG

## Sheet: raw data
Raw fluorescence intensity measurements for GFP-tagged Tse2 expression in Pseudoalteromonas fuliginea.
WT					Mutant
650.4	807.1	1132	1395	1581	2205	2276	2614	2426	2448
